# Supplementary material for: 2-Azido-1-(4-methyl­phen­yl)ethanone
Source: Acta Crystallogr Sect E Struct Rep Online. 2012 May 5;68(Pt 6):o1608. doi: 10.1107/S1600536812018491 (PMC3379216; doi:10.1107/S1600536812018491)
Supplement: Supplementary file 2 [file e-68-o1608-Isup2.hkl]

# 
# h,k,l, Fc-squared, Fo-squared, sigma(Fo-squared) and status flag 
# 
data_I
_shelx_title ' a in P21/c' 
_shelx_refln_list_code          4 
_shelx_F_calc_maximum      159.22 
_exptl_crystal_F_000       368.00 
_reflns_d_resolution_high  0.8257 
 
loop_ 
 _symmetry_equiv_pos_as_xyz 
 'x, y, z' 
 '-x, y+1/2, -z+1/2' 
 '-x, -y, -z' 
 'x, -y-1/2, z-1/2' 
 
_cell_length_a     7.6960 
_cell_length_b     9.0250 
_cell_length_c    14.2480 
_cell_angle_alpha  90.000 
_cell_angle_beta  118.726 
_cell_angle_gamma  90.000 
 
_shelx_F_squared_multiplier     1.000 
 
loop_ 
 _refln_index_h 
 _refln_index_k 
 _refln_index_l 
 _refln_F_squared_calc 
 _refln_F_squared_meas 
 _refln_F_squared_sigma 
 _refln_observed_status 
   1   0   0     1821.87     1879.82     30.44 o 
   2   0   0    11299.12    12531.52    942.66 o 
   3   0   0        0.40        1.54      0.30 o 
   4   0   0        9.15       11.04      0.62 o 
   5   0   0        6.34        9.16      1.09 o 
   6   0   0        8.31        8.42      0.71 o 
   7   0   0       47.09       48.50      2.01 o 
   8   0   0        5.71        5.38      1.22 o 
   1   1   0      536.34      545.94      4.67 o 
   2   1   0      745.34      752.74      7.62 o 
   3   1   0       31.58       31.15      0.53 o 
   4   1   0       74.07       67.84      0.95 o 
   5   1   0       20.11       20.03      1.78 o 
   6   1   0        7.34        7.39      0.50 o 
   7   1   0       55.16       55.89      1.24 o 
   8   1   0        2.08        2.45      0.51 o 
   0   2   0    13382.56    13095.97    291.67 o 
   1   2   0      155.62      125.31      1.55 o 
   2   2   0      169.07      204.72      3.13 o 
   3   2   0       73.01       71.58      0.84 o 
   4   2   0        5.73        7.21      0.32 o 
   5   2   0      299.48      305.52      3.42 o 
   6   2   0       69.54       70.06      1.56 o 
   7   2   0      113.92      118.84      1.99 o 
   8   2   0       56.42       53.15      1.31 o 
   1   3   0     1329.42     1341.99     13.49 o 
   2   3   0       93.13       89.60      1.02 o 
   3   3   0        0.01        0.56      0.21 o 
   4   3   0       58.82       62.38      0.83 o 
   5   3   0       10.30        9.70      0.42 o 
   6   3   0       39.83       40.60      1.02 o 
   7   3   0        0.00        0.00      0.37 o 
   0   4   0      194.48      187.25     10.00 o 
   1   4   0      106.19      102.86      1.41 o 
   2   4   0      573.78      518.50      7.21 o 
   3   4   0        1.78        2.18      0.22 o 
   4   4   0       25.84       24.99      0.53 o 
   5   4   0      253.36      255.22      3.00 o 
   6   4   0       14.32       15.61      0.67 o 
   7   4   0       40.16       38.50      1.07 o 
   1   5   0      379.53      391.20      4.68 o 
   2   5   0      527.11      495.64      5.25 o 
   3   5   0        1.20        1.02      0.24 o 
   4   5   0        3.43        2.26      0.27 o 
   5   5   0       13.05       12.65      0.51 o 
   6   5   0       38.22       39.05      1.14 o 
   7   5   0       70.43       67.92      1.73 o 
   0   6   0      426.87      407.41      6.96 o 
   1   6   0       52.35       53.86      0.98 o 
   2   6   0      118.67      109.35      1.70 o 
   3   6   0       66.01       64.51      1.04 o 
   4   6   0        8.69        8.86      0.45 o 
   5   6   0        0.47        0.58      0.31 o 
   6   6   0       19.31       16.71      0.86 o 
   1   7   0      798.92      793.32      9.29 o 
   2   7   0       48.61       47.78      0.98 o 
   3   7   0      122.56      121.89      1.68 o 
   4   7   0       76.49       76.47      1.28 o 
   5   7   0        4.45        4.58      0.48 o 
   6   7   0       11.50       12.37      0.81 o 
   0   8   0      102.20      106.46      2.40 o 
   1   8   0      156.06      149.20      2.20 o 
   2   8   0      189.41      190.03      2.67 o 
   3   8   0      670.98      716.72      7.66 o 
   4   8   0        0.03        0.31      0.41 o 
   5   8   0       11.08       10.43      0.65 o 
   1   9   0      109.81      103.03      1.74 o 
   2   9   0      119.00      118.51      2.89 o 
   3   9   0      104.96      102.02      1.82 o 
   4   9   0       42.70       42.46      1.69 o 
   0  10   0        2.61        3.10      0.84 o 
   1  10   0       38.78       38.40      1.19 o 
   2  10   0       76.02       78.32      1.83 o 
   3  10   0      267.47      288.66      4.05 o 
  -8   1   1       13.82       15.36      0.79 o 
  -7   1   1      106.51      104.89      1.81 o 
  -6   1   1      236.48      229.04      3.59 o 
  -5   1   1       94.53       88.59      1.20 o 
  -4   1   1     3180.05     3507.16     35.02 o 
  -3   1   1       33.84       35.32      0.55 o 
  -2   1   1    25351.29    17717.49    398.82 o 
  -1   1   1      623.83      620.02      5.76 o 
   0   1   1     2148.50     2214.05     35.56 o 
   1   1   1      428.92      416.77      4.26 o 
   2   1   1       10.09        9.36      0.28 o 
   3   1   1      100.08      102.49      1.26 o 
   4   1   1      150.16      167.23      2.60 o 
   5   1   1       65.82       66.87      1.22 o 
   6   1   1      189.70      189.14      2.70 o 
   7   1   1       41.33       44.81      1.25 o 
  -8   2   1        8.20        8.28      1.14 o 
  -7   2   1       11.93       11.27      0.73 o 
  -6   2   1       69.95       64.06      1.25 o 
  -5   2   1       53.80       49.57      1.00 o 
  -4   2   1     1251.27     1269.79     12.87 o 
  -3   2   1        2.06        1.26      0.17 o 
  -2   2   1     3287.78     3419.55     40.04 o 
  -1   2   1     1087.67     1192.22     12.07 o 
   0   2   1        9.61       10.63      0.29 o 
   1   2   1       95.25       95.17      1.23 o 
   2   2   1      274.94      273.57      2.65 o 
   3   2   1        0.41        0.99      0.14 o 
   4   2   1       30.17       24.12      0.56 o 
   5   2   1      195.98      199.85      2.73 o 
   6   2   1        1.28        0.39      0.39 o 
   7   2   1      110.65      109.89      2.21 o 
  -8   3   1       72.28       80.15      2.44 o 
  -7   3   1      174.22      178.60      2.67 o 
  -6   3   1       36.99       36.04      0.93 o 
  -5   3   1      171.34      170.21      2.18 o 
  -4   3   1       68.89       74.18      1.48 o 
  -3   3   1      631.08      652.24      6.13 o 
  -2   3   1       38.31       40.54      0.56 o 
  -1   3   1      539.62      532.02      5.47 o 
   0   3   1     3466.89     3448.55     38.84 o 
   1   3   1      136.51      130.22      1.67 o 
   2   3   1       32.45       33.80      0.52 o 
   3   3   1     1048.86     1131.64     10.48 o 
   4   3   1       25.82       32.50      0.68 o 
   5   3   1      456.15      484.58      5.24 o 
   6   3   1      174.20      173.20      2.55 o 
   7   3   1       30.30       33.51      1.50 o 
  -7   4   1       28.69       27.61      1.10 o 
  -6   4   1        2.62        2.64      0.42 o 
  -5   4   1       97.23       88.40      1.31 o 
  -4   4   1        5.28        4.52      0.28 o 
  -3   4   1      575.90      563.68      5.38 o 
  -2   4   1      277.33      283.32      2.81 o 
  -1   4   1      103.61       94.83      1.32 o 
   0   4   1      175.55      169.84      2.44 o 
   1   4   1        8.01        8.75      0.35 o 
   2   4   1       78.91       87.29      1.05 o 
   3   4   1       23.19       22.66      0.53 o 
   4   4   1      214.46      235.32      2.75 o 
   5   4   1        1.28        1.49      0.32 o 
   6   4   1       47.24       46.92      1.12 o 
   7   4   1        7.37       10.39      0.99 o 
  -7   5   1       27.07       25.27      1.26 o 
  -6   5   1        3.46        3.99      0.53 o 
  -5   5   1       13.67       13.22      0.51 o 
  -4   5   1      135.77      130.69      1.54 o 
  -3   5   1      311.15      316.30      3.19 o 
  -2   5   1      328.99      316.84      3.46 o 
  -1   5   1        0.97        0.49      0.20 o 
   0   5   1      248.90      242.81      3.03 o 
   1   5   1        0.09        0.31      0.19 o 
   2   5   1      193.08      200.09      2.32 o 
   3   5   1       20.42       26.17      0.56 o 
   4   5   1       16.70       14.21      0.66 o 
   5   5   1        1.33        1.51      0.33 o 
   6   5   1       86.34       84.66      1.92 o 
  -7   6   1       14.86       16.21      0.91 o 
  -6   6   1       45.82       45.81      1.14 o 
  -5   6   1       24.98       26.64      0.83 o 
  -4   6   1        1.53        2.14      0.29 o 
  -3   6   1       60.23       53.09      0.91 o 
  -2   6   1      309.32      319.05      3.96 o 
  -1   6   1     1084.04     1037.76     11.92 o 
   0   6   1        8.74        7.41      0.37 o 
   1   6   1      162.97      146.95      2.04 o 
   2   6   1        0.00       -0.30      0.23 o 
   3   6   1        3.27        3.24      0.30 o 
   4   6   1        2.66        1.94      0.33 o 
   5   6   1        2.47        2.96      0.39 o 
   6   6   1       15.53       16.30      0.86 o 
  -6   7   1        0.91        1.42      0.44 o 
  -5   7   1      159.69      168.82      3.16 o 
  -4   7   1      150.38      142.04      1.95 o 
  -3   7   1      100.80       98.04      1.43 o 
  -2   7   1       41.34       40.18      1.05 o 
  -1   7   1      206.39      193.94      2.62 o 
   0   7   1       40.03       37.28      1.09 o 
   1   7   1      331.08      336.44      4.22 o 
   2   7   1       13.99       15.82      0.60 o 
   3   7   1       79.75       73.83      1.20 o 
   4   7   1       27.41       25.16      0.72 o 
   5   7   1        9.76        9.33      0.60 o 
   6   7   1       43.40       42.69      2.48 o 
  -5   8   1       57.45       55.92      1.33 o 
  -4   8   1        0.00        0.23      0.38 o 
  -3   8   1      419.72      420.49      5.69 o 
  -2   8   1      169.45      164.43      2.38 o 
  -1   8   1     1137.82     1143.53     13.25 o 
   0   8   1       87.22       83.56      1.44 o 
   1   8   1      258.59      267.92      4.34 o 
   2   8   1       81.41       82.01      1.44 o 
   3   8   1       25.32       22.82      1.03 o 
   4   8   1       20.81       20.64      1.05 o 
   5   8   1        6.76        6.29      0.57 o 
  -4   9   1      175.08      187.40      3.33 o 
  -3   9   1       46.95       50.79      1.20 o 
  -2   9   1       18.84       19.26      0.84 o 
  -1   9   1       59.74       56.26      1.16 o 
   0   9   1       97.78       97.90      1.96 o 
   1   9   1      284.90      300.38      3.98 o 
   2   9   1       26.87       29.15      0.87 o 
   3   9   1       28.33       29.15      0.93 o 
   4   9   1        5.94        7.03      0.68 o 
  -3  10   1        0.30        0.61      0.40 o 
  -2  10   1        4.98        6.86      0.74 o 
  -1  10   1       10.76       12.35      0.75 o 
   0  10   1       19.70       17.04      0.71 o 
   1  10   1        1.98        2.62      0.42 o 
   2  10   1        6.03        4.39      0.60 o 
   3  10   1       19.57       16.50      0.92 o 
  -8   0   2      219.24      226.42      4.62 o 
  -7   0   2      290.66      298.10      5.59 o 
  -6   0   2      449.44      469.53      8.12 o 
  -5   0   2      107.74      112.73      2.45 o 
  -4   0   2     4025.99     4504.14     58.14 o 
  -3   0   2     1705.66     1800.92     28.57 o 
  -2   0   2     4437.12     4900.44     77.95 o 
  -1   0   2      225.54      225.08      3.69 o 
   0   0   2     1055.11     1030.57     23.36 o 
   1   0   2       10.14        6.51      0.76 o 
   2   0   2     1335.40     1434.45     26.67 o 
   3   0   2      665.60      671.95     10.99 o 
   4   0   2       27.87       26.73      1.67 o 
   5   0   2      433.61      433.50      7.54 o 
   6   0   2      219.71      210.45      4.18 o 
   7   0   2       84.59       87.12      2.35 o 
  -8   1   2       78.81       65.64      1.68 o 
  -7   1   2       13.39       13.13      1.00 o 
  -6   1   2      664.32      652.65      7.78 o 
  -5   1   2       10.43       10.19      0.37 o 
  -4   1   2     1431.39     1499.54     15.12 o 
  -3   1   2      557.68      562.82      6.48 o 
  -2   1   2       71.49       57.12      0.81 o 
  -1   1   2       75.88       66.70      1.09 o 
   0   1   2       42.14       45.73      1.30 o 
   1   1   2        3.90        5.29      0.47 o 
   2   1   2       63.59       60.67      0.92 o 
   3   1   2       60.02       58.82      0.97 o 
   4   1   2        4.71        4.49      0.36 o 
   5   1   2       47.71       49.48      1.04 o 
   6   1   2       28.63       26.76      0.84 o 
   7   1   2        0.11        0.17      0.41 o 
  -8   2   2      130.60      132.08      2.56 o 
  -7   2   2      375.73      374.00      4.81 o 
  -6   2   2      237.45      243.71      3.26 o 
  -5   2   2      323.81      322.33      3.55 o 
  -4   2   2      264.09      286.68      3.13 o 
  -3   2   2        5.99        4.59      0.22 o 
  -2   2   2      281.89      275.85      2.91 o 
  -1   2   2        8.32       11.03      0.43 o 
   0   2   2      455.89      422.24      5.63 o 
   1   2   2      936.54      950.10     11.58 o 
   2   2   2       30.37       35.81      0.59 o 
   3   2   2      169.64      180.99      1.87 o 
   4   2   2      183.71      183.48      2.47 o 
   5   2   2      203.82      197.83      3.14 o 
   6   2   2       54.56       51.84      1.35 o 
   7   2   2        7.21        7.87      0.96 o 
  -8   3   2      174.02      163.15      3.05 o 
  -7   3   2        9.12        9.49      0.58 o 
  -6   3   2      500.62      509.70      6.23 o 
  -5   3   2       38.48       37.26      0.73 o 
  -4   3   2      248.16      261.16      3.00 o 
  -3   3   2      100.52      106.53      1.20 o 
  -2   3   2       41.58       40.10      0.56 o 
  -1   3   2       13.66        9.61      0.33 o 
   0   3   2       57.20       55.73      1.02 o 
   1   3   2      428.49      456.08      4.74 o 
   2   3   2      546.71      602.05      5.67 o 
   3   3   2      152.38      154.25      1.66 o 
   4   3   2      342.76      347.71      3.84 o 
   5   3   2        4.02        3.75      0.42 o 
   6   3   2       19.91       19.98      0.96 o 
   7   3   2        2.25        3.58      0.99 o 
  -8   4   2        8.29       10.64      1.28 o 
  -7   4   2       87.29       85.64      1.92 o 
  -6   4   2        6.74        6.42      0.42 o 
  -5   4   2        2.35        2.70      0.38 o 
  -4   4   2        3.58        2.65      0.28 o 
  -3   4   2        3.61        1.76      0.20 o 
  -2   4   2      663.06      674.90      6.35 o 
  -1   4   2        1.65        0.72      0.42 o 
   0   4   2      288.92      307.68      3.70 o 
   1   4   2      384.53      433.77      5.12 o 
   2   4   2       85.76       68.16      0.89 o 
   3   4   2      286.50      323.70      3.25 o 
   4   4   2        0.08        0.43      0.27 o 
   5   4   2       21.28       21.33      0.65 o 
   6   4   2       82.62       82.76      2.75 o 
   7   4   2       46.83       49.74      1.48 o 
  -7   5   2        1.59        1.89      0.54 o 
  -6   5   2       29.16       29.02      0.86 o 
  -5   5   2      174.18      177.45      2.24 o 
  -4   5   2        1.77        1.71      0.25 o 
  -3   5   2      253.12      253.53      2.62 o 
  -2   5   2       93.23       96.68      1.27 o 
  -1   5   2        3.32        4.11      0.50 o 
   0   5   2        8.87       15.65      0.54 o 
   1   5   2      357.48      350.76      4.87 o 
   2   5   2      622.10      688.32      7.18 o 
   3   5   2       26.83       24.09      0.78 o 
   4   5   2      504.43      520.73      5.65 o 
   5   5   2       45.48       40.27      0.88 o 
   6   5   2       25.43       27.01      1.02 o 
  -7   6   2        0.22       -0.15      0.64 o 
  -6   6   2       64.35       63.36      1.35 o 
  -5   6   2      473.01      486.24      6.39 o 
  -4   6   2       71.59       72.85      1.05 o 
  -3   6   2      420.26      420.62      4.19 o 
  -2   6   2        7.12        8.00      0.39 o 
  -1   6   2       87.71       75.62      1.23 o 
   0   6   2      206.25      208.79      2.72 o 
   1   6   2       85.69       76.34      1.26 o 
   2   6   2       96.02       88.84      1.44 o 
   3   6   2        6.64        5.10      0.34 o 
   4   6   2      118.99      118.02      1.69 o 
   5   6   2        0.08        0.00      0.32 o 
   6   6   2       79.01       79.30      1.60 o 
  -6   7   2       58.41       63.76      1.40 o 
  -5   7   2      460.75      487.89      6.14 o 
  -4   7   2      220.39      227.73      2.81 o 
  -3   7   2     1428.45     1475.76     15.09 o 
  -2   7   2        2.41        2.69      0.44 o 
  -1   7   2      180.74      173.83      2.40 o 
   0   7   2       24.16       24.36      0.88 o 
   1   7   2        3.84        4.28      0.37 o 
   2   7   2       11.17       10.80      0.51 o 
   3   7   2        1.67        1.79      0.32 o 
   4   7   2       12.57       12.51      0.55 o 
   5   7   2        4.22        5.15      0.47 o 
  -6   8   2       12.51       12.64      0.72 o 
  -5   8   2        1.50        2.40      0.46 o 
  -4   8   2        2.51        2.85      0.39 o 
  -3   8   2       33.08       31.78      0.90 o 
  -2   8   2      185.20      187.08      3.31 o 
  -1   8   2      369.29      370.05      4.67 o 
   0   8   2       30.02       29.25      1.05 o 
   1   8   2      113.90      106.47      1.73 o 
   2   8   2      127.60      127.81      2.00 o 
   3   8   2       89.37       90.66      1.44 o 
   4   8   2       14.24       14.18      0.83 o 
  -5   9   2      113.96      120.62      3.35 o 
  -4   9   2        2.18        1.60      0.53 o 
  -3   9   2       95.24       92.39      2.03 o 
  -2   9   2       25.70       23.32      0.94 o 
  -1   9   2        2.04        1.70      0.35 o 
   0   9   2       71.17       65.98      1.30 o 
   1   9   2       30.98       30.02      1.58 o 
   2   9   2       12.63       14.44      0.65 o 
   3   9   2        2.83        3.34      0.48 o 
   4   9   2       15.43       16.53      0.89 o 
  -3  10   2        8.96        8.84      0.62 o 
  -2  10   2        4.18        4.48      0.68 o 
  -1  10   2       10.52       10.88      0.74 o 
   0  10   2       25.35       27.86      0.87 o 
   1  10   2       21.47       24.47      0.84 o 
   2  10   2       15.86       16.96      0.75 o 
  -8   1   3       24.29       21.03      1.42 o 
  -7   1   3       90.26       85.55      1.53 o 
  -6   1   3      505.11      531.22      6.41 o 
  -5   1   3      596.65      605.17      6.32 o 
  -4   1   3      573.53      630.66     11.68 o 
  -3   1   3       10.55        7.32      0.28 o 
  -2   1   3     2090.84     2055.34     23.05 o 
  -1   1   3      718.72      777.12      8.78 o 
   0   1   3       56.26       52.89      0.83 o 
   1   1   3      609.81      626.36     20.37 o 
   2   1   3       56.18       60.40      0.94 o 
   3   1   3      123.04      118.52      2.01 o 
   4   1   3      303.92      314.86      3.94 o 
   5   1   3      183.00      172.09      2.46 o 
   6   1   3       23.17       21.92      0.80 o 
   7   1   3       17.10       19.15      0.82 o 
  -8   2   3      388.15      365.56      5.62 o 
  -7   2   3        0.47        0.41      0.35 o 
  -6   2   3      544.56      553.05      8.06 o 
  -5   2   3        6.85        5.82      0.43 o 
  -4   2   3       91.32       87.71      1.14 o 
  -3   2   3       32.08       29.75      0.67 o 
  -2   2   3      665.83      681.45     11.72 o 
  -1   2   3        0.06       -0.15      0.13 o 
   0   2   3      995.64      886.59     75.20 o 
   1   2   3      212.43      208.95      2.94 o 
   2   2   3       14.26       15.06      0.58 o 
   3   2   3        0.54        0.61      0.24 o 
   4   2   3        0.06       -0.09      0.32 o 
   5   2   3       15.49       11.11      0.65 o 
   6   2   3       63.34       58.60      1.26 o 
   7   2   3        0.90        0.94      0.51 o 
  -8   3   3       41.97       35.72      1.27 o 
  -7   3   3       12.37       11.22      0.75 o 
  -6   3   3       47.18       48.76      0.90 o 
  -5   3   3        5.56        7.00      0.35 o 
  -4   3   3      222.16      213.71      2.43 o 
  -3   3   3       98.53       99.16      1.23 o 
  -2   3   3      521.77      507.64      5.25 o 
  -1   3   3       40.77       46.96      0.75 o 
   0   3   3     2840.39     2979.14     44.82 o 
   1   3   3     1158.81     1290.48     14.58 o 
   2   3   3       19.53       22.62      0.50 o 
   3   3   3       15.64       15.65      0.40 o 
   4   3   3        6.27        6.16      0.43 o 
   5   3   3       25.94       19.26      0.86 o 
   6   3   3        2.22        1.88      0.54 o 
  -8   4   3       25.07       24.47      1.11 o 
  -7   4   3      199.51      207.34      3.53 o 
  -6   4   3       59.78       55.30      1.15 o 
  -5   4   3       12.47       12.24      0.46 o 
  -4   4   3       75.08       75.56      1.09 o 
  -3   4   3       23.77       23.83      0.45 o 
  -2   4   3      205.54      241.21      2.95 o 
  -1   4   3      955.38     1023.58     11.65 o 
   0   4   3     3050.70     3456.14     38.72 o 
   1   4   3        7.70        4.99      0.29 o 
   2   4   3      913.60      969.30      9.06 o 
   3   4   3      261.69      256.61      2.65 o 
   4   4   3       11.70       10.13      0.45 o 
   5   4   3        0.18       -0.24      0.33 o 
   6   4   3       14.91       14.49      1.35 o 
  -7   5   3      218.19      232.20      3.90 o 
  -6   5   3        1.27        1.24      0.38 o 
  -5   5   3      438.34      444.55      5.50 o 
  -4   5   3       12.42       16.29      0.50 o 
  -3   5   3        6.39       10.73      0.34 o 
  -2   5   3      286.06      305.65      3.35 o 
  -1   5   3       61.04       70.63      1.18 o 
   0   5   3      204.23      186.58      2.43 o 
   1   5   3       73.61       86.27      2.20 o 
   2   5   3       61.91       64.38      1.00 o 
   3   5   3       10.37       12.06      0.41 o 
   4   5   3      240.75      237.97      3.89 o 
   5   5   3      266.18      275.68      3.73 o 
   6   5   3        0.20        0.17      0.46 o 
  -7   6   3      257.71      269.40      4.74 o 
  -6   6   3        0.90        0.63      0.37 o 
  -5   6   3      412.60      428.76      5.40 o 
  -4   6   3        0.27        0.85      0.28 o 
  -3   6   3      227.26      224.33      2.41 o 
  -2   6   3       63.72       71.19      1.82 o 
  -1   6   3       37.99       38.38      0.80 o 
   0   6   3      362.76      381.19      4.67 o 
   1   6   3      176.64      172.67      2.37 o 
   2   6   3       10.15       10.89      0.49 o 
   3   6   3       15.59       16.34      0.50 o 
   4   6   3        5.71        4.68      0.40 o 
   5   6   3       68.81       72.80      2.08 o 
  -6   7   3        5.01        5.44      0.64 o 
  -5   7   3      289.24      299.49      4.04 o 
  -4   7   3       67.33       69.24      1.19 o 
  -3   7   3      179.97      167.09      2.41 o 
  -2   7   3       72.99       72.18      1.50 o 
  -1   7   3       28.79       27.09      0.72 o 
   0   7   3      102.68       94.57      1.52 o 
   1   7   3       93.76       92.82      1.53 o 
   2   7   3       22.48       20.95      0.70 o 
   3   7   3        0.99        0.53      0.29 o 
   4   7   3       11.31       11.78      0.56 o 
   5   7   3      181.26      190.60      2.89 o 
  -6   8   3       36.44       38.21      1.13 o 
  -5   8   3      160.89      163.03      2.58 o 
  -4   8   3       61.93       62.25      1.49 o 
  -3   8   3       23.85       23.25      0.77 o 
  -2   8   3       43.83       45.69      1.84 o 
  -1   8   3        2.58        3.15      0.37 o 
   0   8   3        0.11        0.19      0.39 o 
   1   8   3       85.51       80.18      1.44 o 
   2   8   3       18.66       19.42      0.70 o 
   3   8   3        1.35        2.17      0.40 o 
   4   8   3        3.18        4.30      0.51 o 
  -5   9   3       10.38       10.62      0.78 o 
  -4   9   3       28.04       29.55      0.94 o 
  -3   9   3       35.12       31.09      1.20 o 
  -2   9   3        2.41        2.47      0.51 o 
  -1   9   3        8.62        8.42      0.73 o 
   0   9   3       85.65       83.06      1.70 o 
   1   9   3      147.17      147.27      2.29 o 
   2   9   3      114.28      114.49      2.57 o 
   3   9   3        2.06        3.49      0.59 o 
  -3  10   3       75.44       82.44      1.66 o 
  -2  10   3        0.34        0.27      0.45 o 
  -1  10   3        2.90        2.66      0.54 o 
   0  10   3       36.74       41.13      1.28 o 
   1  10   3        0.67        1.00      0.41 o 
   2  10   3       16.79       18.27      0.78 o 
  -8   0   4       93.06       91.92      3.70 o 
  -7   0   4      484.79      488.62     12.29 o 
  -6   0   4      148.83      140.01      2.89 o 
  -5   0   4       36.84       36.29      1.29 o 
  -4   0   4       67.42       77.03      5.61 o 
  -3   0   4      500.85      472.03      7.71 o 
  -2   0   4      840.51      867.64     16.60 o 
  -1   0   4       16.14       17.18      0.52 o 
   0   0   4      665.30      623.87      9.24 o 
   1   0   4      296.03      235.72      3.97 o 
   2   0   4      522.04      587.64      9.59 o 
   3   0   4      161.57      158.13      3.00 o 
   4   0   4      454.68      472.76      8.08 o 
   5   0   4        4.06        5.11      0.89 o 
   6   0   4      161.10      160.39      3.47 o 
  -8   1   4      180.11      174.35      3.08 o 
  -7   1   4        8.64        7.06      0.48 o 
  -6   1   4       57.68       56.27      0.92 o 
  -5   1   4        0.29       -0.04      0.22 o 
  -4   1   4      395.72      391.68      4.65 o 
  -3   1   4      510.02      515.27      6.88 o 
  -2   1   4      288.48      275.10      3.24 o 
  -1   1   4      748.32      752.60      8.50 o 
   0   1   4      411.69      420.11      6.93 o 
   1   1   4      116.67      123.43      2.03 o 
   2   1   4        3.13        2.79      0.25 o 
   3   1   4      110.72      107.56      1.57 o 
   4   1   4      138.01      131.60      1.94 o 
   5   1   4        2.94        3.57      0.43 o 
   6   1   4       21.09       20.81      0.81 o 
  -8   2   4      167.28      153.82      2.87 o 
  -7   2   4       28.47       24.31      0.77 o 
  -6   2   4        2.24        1.78      0.27 o 
  -5   2   4       11.05       10.83      0.38 o 
  -4   2   4       55.01       57.78      0.94 o 
  -3   2   4      218.89      211.09      3.04 o 
  -2   2   4     5095.39     5602.70     72.67 o 
  -1   2   4     1882.55     1910.72     24.63 o 
   0   2   4       54.19       43.00      1.01 o 
   1   2   4       92.54      101.28      1.36 o 
   2   2   4       76.20       66.04      1.12 o 
   3   2   4        0.03       -0.32      0.25 o 
   4   2   4       32.94       34.73      0.99 o 
   5   2   4       56.12       54.24      1.15 o 
   6   2   4       78.04       78.49      2.41 o 
  -8   3   4       55.27       50.42      1.48 o 
  -7   3   4        8.51        8.63      0.67 o 
  -6   3   4       11.61       10.92      0.44 o 
  -5   3   4        0.66        0.61      0.23 o 
  -4   3   4      711.99      745.48      8.40 o 
  -3   3   4      124.85      134.63      2.11 o 
  -2   3   4     1035.11     1111.19     14.52 o 
  -1   3   4      199.81      180.08      9.97 o 
   0   3   4       47.52       52.43      2.39 o 
   1   3   4        1.89        3.60      0.52 o 
   2   3   4        3.78        3.33      0.29 o 
   3   3   4        0.27        0.16      0.24 o 
   4   3   4        4.17        3.79      0.41 o 
   5   3   4        3.10        4.04      0.52 o 
   6   3   4        0.52        0.14      0.51 o 
  -8   4   4       14.92       15.12      1.45 o 
  -7   4   4       76.72       77.68      1.79 o 
  -6   4   4       15.34       15.07      0.63 o 
  -5   4   4       84.31       82.45      1.20 o 
  -4   4   4      109.46      113.91      1.46 o 
  -3   4   4       66.33       70.32      0.96 o 
  -2   4   4     1880.12     1999.67     25.63 o 
  -1   4   4     1539.86     1736.12     22.64 o 
   0   4   4       34.68       48.24      2.85 o 
   1   4   4       71.25       74.84      1.97 o 
   2   4   4       16.81       18.76      0.50 o 
   3   4   4       47.06       42.85      0.77 o 
   4   4   4        1.92        2.19      0.36 o 
   5   4   4        4.47        4.13      0.46 o 
   6   4   4        1.61        0.57      0.73 o 
  -8   5   4        6.04        5.08      0.69 o 
  -7   5   4      190.88      199.60      3.46 o 
  -6   5   4       71.93       67.40      1.33 o 
  -5   5   4      101.13      101.09      1.66 o 
  -4   5   4      288.63      312.03      3.48 o 
  -3   5   4        1.46        2.60      0.21 o 
  -2   5   4      242.31      304.51      3.82 o 
  -1   5   4        9.83        5.96      0.32 o 
   0   5   4       23.84       35.18      0.75 o 
   1   5   4        4.69        4.15      0.33 o 
   2   5   4        4.11        4.84      0.33 o 
   3   5   4       14.08       11.72      0.47 o 
   4   5   4        7.65        8.99      0.53 o 
   5   5   4        9.83        9.03      0.88 o 
  -7   6   4      414.77      438.92      6.61 o 
  -6   6   4       18.62       18.45      0.73 o 
  -5   6   4        2.71        2.87      0.39 o 
  -4   6   4      175.25      190.92      2.68 o 
  -3   6   4       76.58       75.12      1.02 o 
  -2   6   4        0.05        0.30      0.26 o 
  -1   6   4       64.38       68.13      1.16 o 
   0   6   4       27.88       24.17      0.66 o 
   1   6   4       26.56       34.56      0.82 o 
   2   6   4      175.13      165.91      2.36 o 
   3   6   4      351.47      348.20      3.61 o 
   4   6   4        2.84        3.29      0.40 o 
   5   6   4       53.80       55.73      2.25 o 
  -7   7   4       98.96      105.43      2.32 o 
  -6   7   4       38.20       38.88      1.07 o 
  -5   7   4       77.72       79.40      1.75 o 
  -4   7   4       14.82       15.88      0.59 o 
  -3   7   4      102.93       99.34      1.65 o 
  -2   7   4       16.60       15.26      0.55 o 
  -1   7   4      265.95      260.83      3.51 o 
   0   7   4      383.16      395.85      4.93 o 
   1   7   4       72.30       61.03      1.73 o 
   2   7   4       26.51       24.65      0.76 o 
   3   7   4      308.29      307.20      4.10 o 
   4   7   4       19.75       20.40      0.81 o 
  -6   8   4       12.24       11.06      0.68 o 
  -5   8   4        0.51        0.40      0.36 o 
  -4   8   4       70.38       73.36      1.43 o 
  -3   8   4       17.64       17.52      0.89 o 
  -2   8   4       56.33       51.94      1.34 o 
  -1   8   4       60.18       61.44      1.43 o 
   0   8   4       32.76       27.94      0.81 o 
   1   8   4       33.87       27.55      0.98 o 
   2   8   4        8.98        8.86      0.54 o 
   3   8   4      149.22      143.30      2.30 o 
   4   8   4       28.98       32.37      1.02 o 
  -5   9   4       47.94       47.43      1.42 o 
  -4   9   4       18.70       16.96      0.74 o 
  -3   9   4       11.48       10.08      0.60 o 
  -2   9   4       10.63       10.98      0.71 o 
  -1   9   4        3.48        5.62      0.81 o 
   0   9   4        1.02        1.53      0.38 o 
   1   9   4       13.85       11.78      0.62 o 
   2   9   4        2.07        3.07      0.45 o 
   3   9   4       46.08       45.72      1.18 o 
  -3  10   4        8.96       10.02      0.65 o 
  -2  10   4        2.59        2.90      0.56 o 
  -1  10   4       20.99       24.04      1.05 o 
   0  10   4       17.00       14.29      0.99 o 
   1  10   4       84.71       97.20      1.78 o 
  -9   1   5      172.44      176.50      3.86 o 
  -8   1   5       59.23       54.29      1.48 o 
  -7   1   5        7.78        7.96      0.50 o 
  -6   1   5       42.63       34.75      1.24 o 
  -5   1   5      133.62      132.30      1.85 o 
  -4   1   5      157.10      152.47      2.35 o 
  -3   1   5      654.05      687.47      8.65 o 
  -2   1   5     1627.98     1692.78     18.96 o 
  -1   1   5     1021.61      975.97     11.02 o 
   0   1   5      621.14      667.10     10.88 o 
   1   1   5        8.84        8.28      0.39 o 
   2   1   5     1204.48     1280.30     18.66 o 
   3   1   5        6.83        5.43      0.37 o 
   4   1   5       54.81       58.09      1.14 o 
   5   1   5      202.29      198.01      3.26 o 
   6   1   5       20.23       19.19      1.11 o 
  -8   2   5        0.00        0.06      0.52 o 
  -7   2   5       52.08       46.37      1.43 o 
  -6   2   5      201.19      205.17      2.75 o 
  -5   2   5      279.33      279.85      3.70 o 
  -4   2   5      194.13      193.19      2.44 o 
  -3   2   5      221.80      221.39      4.42 o 
  -2   2   5        2.03        2.30      0.25 o 
  -1   2   5        0.59       -0.23      0.16 o 
   0   2   5        7.77        3.99      0.61 o 
   1   2   5       59.44       58.83      0.90 o 
   2   2   5       20.13       21.13      0.54 o 
   3   2   5       14.25       15.63      0.55 o 
   4   2   5       37.28       36.08      1.11 o 
   5   2   5       21.77       22.28      0.91 o 
   6   2   5       51.40       55.53      2.21 o 
  -8   3   5       19.70       19.11      1.08 o 
  -7   3   5       96.43       89.66      1.89 o 
  -6   3   5        0.11        0.26      0.29 o 
  -5   3   5       12.74       13.57      0.55 o 
  -4   3   5     1258.60     1326.25     17.40 o 
  -3   3   5      884.04      938.29     12.37 o 
  -2   3   5        0.37       -0.29      0.22 o 
  -1   3   5       74.37       74.43      3.51 o 
   0   3   5      143.66      136.49      2.58 o 
   1   3   5        0.27        0.35      0.36 o 
   2   3   5       11.10       12.55      0.51 o 
   3   3   5       94.73       96.18      2.41 o 
   4   3   5        7.83        7.26      0.87 o 
   5   3   5       61.16       55.65      1.41 o 
   6   3   5       16.28       14.67      0.84 o 
  -8   4   5       86.50       88.35      2.28 o 
  -7   4   5        6.58        7.08      0.70 o 
  -6   4   5       63.20       62.58      1.22 o 
  -5   4   5       11.36       11.45      0.51 o 
  -4   4   5        2.61        0.79      0.27 o 
  -3   4   5      477.78      482.66      6.63 o 
  -2   4   5      527.51      579.12      7.80 o 
  -1   4   5       19.82       25.18      1.00 o 
   0   4   5      320.68      342.73      7.82 o 
   1   4   5      206.01      188.67      7.22 o 
   2   4   5      117.08      112.92      1.66 o 
   3   4   5        0.94        1.39      0.25 o 
   4   4   5       14.66       15.58      0.74 o 
   5   4   5       39.62       40.30      2.00 o 
  -8   5   5       15.21       11.67      1.25 o 
  -7   5   5       60.01       51.75      1.42 o 
  -6   5   5       79.61       78.16      1.45 o 
  -5   5   5      151.54      151.31      2.24 o 
  -4   5   5       23.82       22.31      0.68 o 
  -3   5   5      295.80      298.89      4.34 o 
  -2   5   5      116.30      105.25      1.46 o 
  -1   5   5       57.74       59.73      1.03 o 
   0   5   5       43.90       43.59      1.08 o 
   1   5   5       27.54       25.52      0.68 o 
   2   5   5       11.38       10.60      0.54 o 
   3   5   5       11.11       12.46      0.55 o 
   4   5   5       68.26       64.63      5.04 o 
   5   5   5       40.56       39.47      1.26 o 
  -7   6   5       18.47       15.88      0.89 o 
  -6   6   5        2.40        2.65      0.42 o 
  -5   6   5        4.85        5.55      0.45 o 
  -4   6   5       51.84       48.02      1.19 o 
  -3   6   5       30.87       31.18      1.45 o 
  -2   6   5       25.33       23.31      0.80 o 
  -1   6   5       64.75       54.82      1.02 o 
   0   6   5        1.18        1.37      0.29 o 
   1   6   5      110.60       94.65      2.13 o 
   2   6   5        2.23        2.03      0.34 o 
   3   6   5       79.13       79.27      1.97 o 
   4   6   5        8.15       10.51      1.08 o 
   5   6   5       24.26       25.41      1.35 o 
  -7   7   5       28.86       29.72      1.01 o 
  -6   7   5      194.91      202.86      3.21 o 
  -5   7   5        0.30        0.54      0.35 o 
  -4   7   5        8.25        6.73      0.47 o 
  -3   7   5       47.40       44.50      1.01 o 
  -2   7   5       16.76       15.63      0.90 o 
  -1   7   5       38.63       30.07      1.10 o 
   0   7   5        8.08        7.69      0.46 o 
   1   7   5      148.55      134.42      2.05 o 
   2   7   5        5.57        5.22      0.46 o 
   3   7   5        4.17        2.68      0.46 o 
   4   7   5        5.55        5.04      0.62 o 
  -6   8   5       17.91       17.80      0.80 o 
  -5   8   5       18.07       16.64      0.97 o 
  -4   8   5       68.70       64.45      2.83 o 
  -3   8   5       13.37       14.38      0.63 o 
  -2   8   5       26.89       25.43      0.96 o 
  -1   8   5      114.01      105.60      2.10 o 
   0   8   5        0.85        1.13      0.33 o 
   1   8   5      314.15      293.75      4.13 o 
   2   8   5        8.55        8.10      0.55 o 
   3   8   5      129.54      122.64      2.11 o 
  -5   9   5      101.86      103.20      2.48 o 
  -4   9   5       98.02      101.64      2.15 o 
  -3   9   5        1.75        2.76      0.47 o 
  -2   9   5       11.43       13.88      0.78 o 
  -1   9   5       60.82       52.88      1.44 o 
   0   9   5       34.13       26.82      1.05 o 
   1   9   5       40.39       34.18      0.97 o 
   2   9   5       20.78       18.85      0.77 o 
  -3  10   5      204.42      229.27      3.39 o 
  -2  10   5       16.18       16.49      0.95 o 
  -1  10   5       92.62      103.72      2.81 o 
   0  10   5        7.81        6.40      0.69 o 
   1  10   5       31.25       32.99      2.18 o 
  -9   0   6       92.69       99.53      4.05 o 
  -8   0   6        0.21        0.20      0.48 o 
  -7   0   6      172.41      168.96      3.43 o 
  -6   0   6       50.56       46.70      1.35 o 
  -5   0   6        5.39        5.81      0.46 o 
  -4   0   6      291.01      265.63      4.57 o 
  -3   0   6      711.89      724.17     11.68 o 
  -2   0   6     1782.92     2131.01     33.68 o 
  -1   0   6       31.74       37.55      1.33 o 
   0   0   6     5153.65     6073.97    137.37 o 
   1   0   6       79.47       92.06      1.78 o 
   2   0   6      364.02      408.29      6.87 o 
   3   0   6      630.09      660.38     10.95 o 
   4   0   6      214.41      207.89      3.99 o 
   5   0   6       52.75       44.58      2.20 o 
   6   0   6        0.37        0.46      0.81 o 
  -9   1   6       16.72       15.02      1.29 o 
  -8   1   6       31.67       28.30      1.09 o 
  -7   1   6        7.56        6.90      0.45 o 
  -6   1   6      168.52      165.39      2.29 o 
  -5   1   6       98.31       96.40      1.74 o 
  -4   1   6        0.21        0.23      0.17 o 
  -3   1   6      131.37      122.20      1.61 o 
  -2   1   6      730.89      777.14      8.81 o 
  -1   1   6      238.44      234.18      4.04 o 
   0   1   6       11.07       12.61      0.91 o 
   1   1   6      124.15      119.07      1.55 o 
   2   1   6      108.78      104.57      1.67 o 
   3   1   6        1.78        1.44      0.32 o 
   4   1   6        0.13        0.21      0.38 o 
   5   1   6       29.53       30.45      4.48 o 
   6   1   6        5.98        5.78      0.80 o 
  -9   2   6      115.39      124.99      2.58 o 
  -8   2   6        3.87        3.21      0.59 o 
  -7   2   6       18.14       16.00      0.79 o 
  -6   2   6       52.13       52.72      1.55 o 
  -5   2   6        3.81        2.69      0.29 o 
  -4   2   6       65.94       72.89      1.36 o 
  -3   2   6        1.90        1.93      0.30 o 
  -2   2   6       14.46       20.31      0.45 o 
  -1   2   6       46.44       44.27      0.79 o 
   0   2   6       89.88      106.43      2.12 o 
   1   2   6      275.47      285.53      4.05 o 
   2   2   6       14.42       16.83      0.51 o 
   3   2   6      251.99      252.67      3.78 o 
   4   2   6       99.66       92.22      1.83 o 
   5   2   6      413.62      430.04      7.86 o 
  -8   3   6       27.91       26.35      1.28 o 
  -7   3   6        0.05       -0.22      0.39 o 
  -6   3   6      109.47      109.12      1.83 o 
  -5   3   6       25.69       22.79      0.79 o 
  -4   3   6      341.68      350.16      4.95 o 
  -3   3   6      128.80      121.74      1.96 o 
  -2   3   6        3.56        2.19      0.20 o 
  -1   3   6       30.95       26.72      0.59 o 
   0   3   6       37.74       34.71      1.62 o 
   1   3   6        3.09        2.48      0.69 o 
   2   3   6       37.67       34.90      0.84 o 
   3   3   6        0.00        0.59      0.36 o 
   4   3   6       84.78       92.69      2.78 o 
   5   3   6        8.97        8.91      0.69 o 
  -8   4   6       34.41       33.16      1.20 o 
  -7   4   6       24.88       24.98      0.83 o 
  -6   4   6       45.38       46.44      1.04 o 
  -5   4   6        3.92        4.56      0.38 o 
  -4   4   6        4.93        8.16      0.50 o 
  -3   4   6       16.42       17.19      0.64 o 
  -2   4   6       34.73       26.84      0.72 o 
  -1   4   6       18.51       22.53      0.76 o 
   0   4   6        0.01        0.09      0.32 o 
   1   4   6       45.71       47.21      1.34 o 
   2   4   6       95.47       89.68      1.42 o 
   3   4   6       47.90       45.88      1.17 o 
   4   4   6        0.62        0.25      0.57 o 
   5   4   6      253.89      271.42      4.36 o 
  -8   5   6        3.50        4.99      0.68 o 
  -7   5   6       48.21       43.37      2.19 o 
  -6   5   6        0.36        0.37      0.33 o 
  -5   5   6      178.52      173.91      2.61 o 
  -4   5   6      164.45      161.58      2.30 o 
  -3   5   6        5.79        6.66      0.47 o 
  -2   5   6        5.90        3.53      0.30 o 
  -1   5   6        0.31        1.20      0.34 o 
   0   5   6       16.86       14.92      0.74 o 
   1   5   6       10.11        9.64      0.69 o 
   2   5   6        4.21        3.92      0.62 o 
   3   5   6        3.51        2.56      0.46 o 
   4   5   6       65.43       65.04      1.57 o 
   5   5   6       42.02       45.15      1.69 o 
  -7   6   6       45.26       42.40      1.12 o 
  -6   6   6        2.31        2.60      0.41 o 
  -5   6   6       86.37       78.51      1.45 o 
  -4   6   6      178.44      175.44      2.89 o 
  -3   6   6       34.56       35.51      0.99 o 
  -2   6   6       15.35       14.82      0.97 o 
  -1   6   6       18.86       19.93      0.69 o 
   0   6   6      154.21      151.31      2.51 o 
   1   6   6       33.23       33.58      0.97 o 
   2   6   6       66.06       62.45      1.22 o 
   3   6   6       70.14       71.14      2.00 o 
   4   6   6        3.36        3.81      0.57 o 
  -7   7   6       26.90       28.80      0.98 o 
  -6   7   6        1.09        1.68      0.41 o 
  -5   7   6        9.93       11.33      0.70 o 
  -4   7   6        7.67        7.68      0.50 o 
  -3   7   6        0.03        0.03      0.31 o 
  -2   7   6       65.98       59.60      1.19 o 
  -1   7   6      421.86      401.35      5.88 o 
   0   7   6        7.15        9.94      0.52 o 
   1   7   6      201.95      193.02      2.76 o 
   2   7   6       13.40       13.76      0.74 o 
   3   7   6        3.61        3.46      0.55 o 
   4   7   6       12.51       13.96      1.66 o 
  -6   8   6       59.77       62.58      1.43 o 
  -5   8   6        7.73        6.28      0.54 o 
  -4   8   6        1.31        1.40      0.42 o 
  -3   8   6      108.39       98.76      1.99 o 
  -2   8   6       55.96       53.26      2.05 o 
  -1   8   6       40.25       34.84      1.13 o 
   0   8   6        0.20        0.17      0.32 o 
   1   8   6        0.05       -0.12      0.33 o 
   2   8   6       21.60       22.14      0.81 o 
   3   8   6       66.25       71.08      1.75 o 
  -5   9   6      221.42      250.63      4.20 o 
  -4   9   6       37.28       40.32      1.26 o 
  -3   9   6      150.03      152.38      2.78 o 
  -2   9   6       34.31       37.43      1.41 o 
  -1   9   6      134.74      123.04      2.44 o 
   0   9   6       16.14       18.41      0.92 o 
   1   9   6       20.62       16.27      0.73 o 
   2   9   6        0.21       -0.12      0.38 o 
  -3  10   6        0.14       -0.14      0.42 o 
  -2  10   6        9.51        6.93      0.58 o 
  -1  10   6        0.02        0.71      0.50 o 
   0  10   6       17.74       21.47      1.03 o 
  -9   1   7        2.62        1.92      0.93 o 
  -8   1   7       46.41       46.82      1.35 o 
  -7   1   7        4.51        4.20      0.50 o 
  -6   1   7       47.35       46.69      0.94 o 
  -5   1   7       13.42       12.38      1.06 o 
  -4   1   7       31.85       34.49      0.66 o 
  -3   1   7      455.97      474.83      5.51 o 
  -2   1   7     3939.98     4628.25     51.68 o 
  -1   1   7      170.70      179.45      3.23 o 
   0   1   7      686.21      751.18     12.35 o 
   1   1   7       42.12       40.39      0.87 o 
   2   1   7       21.57       23.96      0.71 o 
   3   1   7      283.03      265.94      5.00 o 
   4   1   7      125.80      130.13      2.97 o 
   5   1   7        9.37        7.03      0.77 o 
  -9   2   7        1.17        0.78      0.59 o 
  -8   2   7      200.97      198.18      3.41 o 
  -7   2   7       57.94       58.31      1.48 o 
  -6   2   7        6.39        6.66      0.53 o 
  -5   2   7       86.17       83.49      1.60 o 
  -4   2   7      561.13      558.10      7.55 o 
  -3   2   7       72.90       71.35      1.03 o 
  -2   2   7      169.25      183.76      2.27 o 
  -1   2   7        0.69        0.37      0.27 o 
   0   2   7        1.18        0.21      0.29 o 
   1   2   7       23.94       21.72      1.16 o 
   2   2   7        7.75        6.66      0.45 o 
   3   2   7      120.56      116.85      2.10 o 
   4   2   7        0.41        0.24      0.45 o 
   5   2   7      251.19      261.18      5.25 o 
  -8   3   7       40.86       39.82      1.27 o 
  -7   3   7       80.97       77.61      1.44 o 
  -6   3   7      259.72      258.15      3.97 o 
  -5   3   7       54.93       52.05      1.20 o 
  -4   3   7        4.55        3.96      0.56 o 
  -3   3   7        4.97        6.79      0.41 o 
  -2   3   7       31.29       37.02      0.67 o 
  -1   3   7       81.08       80.12      1.32 o 
   0   3   7       25.82       21.41      0.81 o 
   1   3   7        2.02        1.13      0.28 o 
   2   3   7       33.74       30.96      0.88 o 
   3   3   7     1397.31     1463.73     36.64 o 
   4   3   7       81.42       81.73      2.22 o 
   5   3   7      316.74      323.26      6.28 o 
  -8   4   7       19.68       18.99      0.93 o 
  -7   4   7        0.32        0.52      0.34 o 
  -6   4   7        4.79        4.54      0.42 o 
  -5   4   7        1.05        1.20      0.38 o 
  -4   4   7       11.74       10.41      0.62 o 
  -3   4   7        6.79        4.88      0.50 o 
  -2   4   7       34.72       29.27      1.14 o 
  -1   4   7      260.38      252.53      3.60 o 
   0   4   7       62.82       61.91      2.44 o 
   1   4   7        2.18        3.16      0.93 o 
   2   4   7       25.15       29.34      1.14 o 
   3   4   7      181.98      177.48      2.96 o 
   4   4   7      396.28      423.02      6.67 o 
   5   4   7       28.45       27.62      1.36 o 
  -8   5   7        0.53        0.46      0.50 o 
  -7   5   7        1.27        0.66      0.39 o 
  -6   5   7       24.45       24.66      0.79 o 
  -5   5   7       23.31       24.49      0.95 o 
  -4   5   7       29.45       28.60      1.47 o 
  -3   5   7      225.06      222.41      3.40 o 
  -2   5   7      294.38      293.10      5.19 o 
  -1   5   7        7.16        7.23      0.51 o 
   0   5   7      141.11      136.02      3.40 o 
   1   5   7        6.53        7.37      0.67 o 
   2   5   7       26.37       27.59      0.92 o 
   3   5   7      127.33      123.51      2.83 o 
   4   5   7        5.73        5.37      0.99 o 
  -7   6   7        1.54        2.41      0.69 o 
  -6   6   7        2.72        2.49      0.42 o 
  -5   6   7       16.83       16.27      0.64 o 
  -4   6   7       30.47       27.14      0.88 o 
  -3   6   7       83.18       65.34      1.40 o 
  -2   6   7       21.70       20.97      0.74 o 
  -1   6   7        0.73        0.29      0.42 o 
   0   6   7        1.39        1.53      0.45 o 
   1   6   7       17.14       18.62      3.00 o 
   2   6   7       36.72       39.00      1.10 o 
   3   6   7        4.46        4.86      0.57 o 
   4   6   7        2.88        3.62      0.78 o 
  -7   7   7        0.61        0.29      0.42 o 
  -6   7   7       10.06       10.51      0.71 o 
  -5   7   7        1.10        1.10      0.36 o 
  -4   7   7        6.81        5.16      0.49 o 
  -3   7   7        1.01        0.23      0.34 o 
  -2   7   7       81.57       82.33      1.68 o 
  -1   7   7        7.56        9.86      0.77 o 
   0   7   7       96.34       87.32      2.75 o 
   1   7   7      209.04      214.79      3.48 o 
   2   7   7        1.59        1.25      0.36 o 
   3   7   7        3.73        2.80      0.63 o 
  -6   8   7       26.95       30.08      0.99 o 
  -5   8   7       19.21       21.89      0.82 o 
  -4   8   7        0.46        0.76      0.41 o 
  -3   8   7      184.63      176.65      3.03 o 
  -2   8   7        4.99        9.07      0.61 o 
  -1   8   7       32.68       25.36      1.19 o 
   0   8   7       23.62       18.75      1.06 o 
   1   8   7        7.30       11.46      0.87 o 
   2   8   7      103.40      110.23      2.24 o 
  -5   9   7       20.81       19.02      0.99 o 
  -4   9   7        2.47        1.00      0.56 o 
  -3   9   7       64.93       62.22      1.68 o 
  -2   9   7        0.07        0.78      0.39 o 
  -1   9   7       13.49       14.52      0.99 o 
   0   9   7      134.64      144.68      3.37 o 
   1   9   7      161.62      170.57      3.78 o 
  -9   0   8       16.96       15.78      1.84 o 
  -8   0   8        6.50        4.65      1.32 o 
  -7   0   8        9.12        8.17      1.21 o 
  -6   0   8        0.08        0.44      0.54 o 
  -5   0   8      786.00      829.61     13.52 o 
  -4   0   8     3455.30     3809.46     60.09 o 
  -3   0   8       65.99       56.14      1.26 o 
  -2   0   8       35.66       39.04      0.95 o 
  -1   0   8        0.23        1.08      0.50 o 
   0   0   8      574.04      588.75     13.93 o 
   1   0   8       26.51       23.17      1.35 o 
   2   0   8      146.70      146.78      4.35 o 
   3   0   8      138.42      135.78      4.27 o 
   4   0   8        1.54        1.88      0.88 o 
   5   0   8       24.18       23.75      1.83 o 
  -9   1   8        6.53        8.66      1.44 o 
  -8   1   8        0.97        0.67      0.78 o 
  -7   1   8       32.39       31.91      1.02 o 
  -6   1   8      168.74      161.42      2.66 o 
  -5   1   8        3.71        4.05      0.29 o 
  -4   1   8      456.68      467.38      5.48 o 
  -3   1   8       29.63       27.26      0.58 o 
  -2   1   8       53.47       58.13      0.89 o 
  -1   1   8        1.23        3.58      0.51 o 
   0   1   8        4.89        4.21      0.29 o 
   1   1   8        0.58        0.26      0.27 o 
   2   1   8        7.66        8.76      0.83 o 
   3   1   8       43.11       44.29      1.57 o 
   4   1   8        5.37        5.27      0.72 o 
   5   1   8       48.02       48.42      1.76 o 
  -9   2   8       13.73       14.44      1.27 o 
  -8   2   8      107.32       95.51      2.04 o 
  -7   2   8       26.62       23.30      0.93 o 
  -6   2   8       47.67       42.62      1.30 o 
  -5   2   8       25.53       26.50      0.84 o 
  -4   2   8      896.10      986.86     24.92 o 
  -3   2   8      211.17      216.59      2.67 o 
  -2   2   8      138.82      132.44      1.73 o 
  -1   2   8        7.10        9.16      0.57 o 
   0   2   8       19.64       18.37      0.82 o 
   1   2   8      595.17      605.40      8.24 o 
   2   2   8        5.44        4.46      0.47 o 
   3   2   8      206.16      216.43      4.34 o 
   4   2   8        0.09       -0.36      0.53 o 
   5   2   8        5.67        5.45      0.83 o 
  -8   3   8        6.39        6.91      0.78 o 
  -7   3   8        1.21        1.02      0.45 o 
  -6   3   8       18.53       19.70      0.79 o 
  -5   3   8       15.61       15.97      0.67 o 
  -4   3   8      137.38      136.76      2.24 o 
  -3   3   8       27.36       22.95      1.02 o 
  -2   3   8      282.05      283.55      3.95 o 
  -1   3   8      256.71      268.40      3.76 o 
   0   3   8      114.99      105.86      6.75 o 
   1   3   8      432.15      428.70      6.02 o 
   2   3   8      584.20      604.58      8.37 o 
   3   3   8      106.01      108.50      2.63 o 
   4   3   8      134.21      132.75      3.14 o 
  -8   4   8       29.35       26.82      1.09 o 
  -7   4   8        4.22        3.00      0.42 o 
  -6   4   8        0.01        0.15      0.36 o 
  -5   4   8       43.75       42.01      1.11 o 
  -4   4   8      181.46      178.80      3.71 o 
  -3   4   8       60.46       62.84      1.51 o 
  -2   4   8      281.08      268.17      3.79 o 
  -1   4   8       33.69       28.76      0.70 o 
   0   4   8       31.35       29.92      1.63 o 
   1   4   8      945.25      979.39     13.15 o 
   2   4   8        1.31        1.36      0.39 o 
   3   4   8      320.84      340.91      6.40 o 
   4   4   8       93.26       96.36      2.55 o 
  -8   5   8       12.14        9.44      0.77 o 
  -7   5   8        2.26        2.09      0.43 o 
  -6   5   8        3.50        4.86      0.45 o 
  -5   5   8       18.97       17.87      0.86 o 
  -4   5   8        3.14        2.71      0.70 o 
  -3   5   8       32.72       33.61      0.93 o 
  -2   5   8      155.97      144.56      3.26 o 
  -1   5   8      316.28      308.83      4.40 o 
   0   5   8       96.45       95.06      3.41 o 
   1   5   8      452.68      451.77     11.45 o 
   2   5   8      715.18      750.65     10.34 o 
   3   5   8       15.03       14.50      1.65 o 
   4   5   8      216.95      222.85      4.68 o 
  -7   6   8        0.76        0.35      0.37 o 
  -6   6   8       21.09       18.99      0.87 o 
  -5   6   8      141.71      140.57      2.19 o 
  -4   6   8      154.10      160.62      2.37 o 
  -3   6   8        0.87        0.00      0.42 o 
  -2   6   8       77.65       64.95      2.68 o 
  -1   6   8       18.23       17.00      0.81 o 
   0   6   8       55.24       58.78      2.08 o 
   1   6   8       29.67       30.04      2.09 o 
   2   6   8        0.23        0.59      0.38 o 
   3   6   8       14.64       14.61      1.01 o 
  -7   7   8        4.00        4.14      0.53 o 
  -6   7   8        8.58        7.48      0.57 o 
  -5   7   8        5.75        4.44      0.46 o 
  -4   7   8       70.44       63.78      1.48 o 
  -3   7   8       53.05       41.92      1.28 o 
  -2   7   8       93.29       82.21      1.68 o 
  -1   7   8       29.24       24.03      1.39 o 
   0   7   8       47.31       49.77      1.62 o 
   1   7   8        1.99        1.71      0.45 o 
   2   7   8       29.27       32.24      1.10 o 
  -6   8   8        0.00        0.50      0.40 o 
  -5   8   8       21.90       27.18      0.96 o 
  -4   8   8        0.18        0.62      0.42 o 
  -3   8   8        1.89        2.14      0.46 o 
  -2   8   8       67.43       58.59      1.42 o 
  -1   8   8      213.22      214.87      4.44 o 
   0   8   8       37.88       40.82      1.54 o 
   1   8   8       21.34       26.28      3.03 o 
   2   8   8        1.37        0.94      0.47 o 
  -4   9   8        0.57        0.47      0.55 o 
  -3   9   8        6.39        9.59      0.69 o 
  -2   9   8       81.35       70.62      2.20 o 
  -1   9   8        4.00        6.15      0.79 o 
   0   9   8       40.08       32.62      1.55 o 
  -9   1   9       25.82       32.80      3.16 o 
  -8   1   9        4.51        5.95      0.96 o 
  -7   1   9       22.42       19.32      0.81 o 
  -6   1   9      231.32      245.13      3.72 o 
  -5   1   9       10.62        9.93      0.41 o 
  -4   1   9      313.34      302.92      3.67 o 
  -3   1   9      296.07      310.02      3.72 o 
  -2   1   9      126.09      128.87      1.89 o 
  -1   1   9        2.06        2.44      0.45 o 
   0   1   9        1.48        0.32      0.22 o 
   1   1   9       17.01       17.37      0.92 o 
   2   1   9       17.26       19.29      1.63 o 
   3   1   9      209.17      212.06      4.33 o 
   4   1   9        6.95        7.00      0.80 o 
  -9   2   9       13.08       14.09      1.24 o 
  -8   2   9      127.32      124.17      2.39 o 
  -7   2   9       14.65       15.00      0.75 o 
  -6   2   9      507.10      516.14      7.21 o 
  -5   2   9       95.06       87.09      1.64 o 
  -4   2   9        2.66        3.04      0.39 o 
  -3   2   9       46.17       45.38      0.82 o 
  -2   2   9      464.92      476.73      6.43 o 
  -1   2   9       39.30       34.56      1.10 o 
   0   2   9      102.88      100.34      2.21 o 
   1   2   9        7.77        7.39      0.73 o 
   2   2   9       13.14       11.82      0.81 o 
   3   2   9       47.31       48.54      2.83 o 
   4   2   9       33.83       31.67      1.42 o 
  -8   3   9       49.30       47.50      1.38 o 
  -7   3   9       12.58       13.35      0.73 o 
  -6   3   9       55.90       59.69      1.39 o 
  -5   3   9      141.87      140.78      2.37 o 
  -4   3   9      573.35      580.02      7.91 o 
  -3   3   9       35.90       34.06      0.87 o 
  -2   3   9       25.58       23.12      1.71 o 
  -1   3   9      695.55      711.37     11.83 o 
   0   3   9      463.91      474.25      8.18 o 
   1   3   9      788.91      831.45     11.23 o 
   2   3   9       43.43       44.92      1.50 o 
   3   3   9        0.05       -0.24      0.64 o 
   4   3   9       29.68       31.94      1.46 o 
  -8   4   9       29.06       29.20      1.13 o 
  -7   4   9        2.86        3.34      0.52 o 
  -6   4   9       66.32       64.92      2.21 o 
  -5   4   9      103.55       99.33      1.88 o 
  -4   4   9        0.93        1.19      0.38 o 
  -3   4   9      441.69      453.20      6.28 o 
  -2   4   9      482.10      491.62      6.69 o 
  -1   4   9      635.73      641.85     10.77 o 
   0   4   9     1183.41     1217.36     19.97 o 
   1   4   9      219.28      222.05      3.45 o 
   2   4   9      630.67      655.90     17.26 o 
   3   4   9       19.00       18.73      1.12 o 
  -8   5   9       10.34       11.18      1.38 o 
  -7   5   9       80.88       85.07      1.61 o 
  -6   5   9       46.86       42.97      1.52 o 
  -5   5   9        1.40        2.38      0.46 o 
  -4   5   9      145.35      146.97      2.50 o 
  -3   5   9       66.34       71.68      2.65 o 
  -2   5   9      214.78      219.40      4.06 o 
  -1   5   9      398.04      395.66      6.93 o 
   0   5   9        0.51        0.41      0.43 o 
   1   5   9       37.65       39.06      1.08 o 
   2   5   9      132.58      130.20      3.01 o 
   3   5   9       21.75       22.59      1.56 o 
  -7   6   9        0.27       -0.14      0.44 o 
  -6   6   9      129.98      122.40      2.04 o 
  -5   6   9      259.26      256.14      3.50 o 
  -4   6   9        0.80        0.91      0.48 o 
  -3   6   9      259.13      242.81      4.55 o 
  -2   6   9      158.50      153.57      3.10 o 
  -1   6   9       45.03       39.00      2.11 o 
   0   6   9       76.80       70.78      2.27 o 
   1   6   9        8.07        7.58      1.22 o 
   2   6   9       25.52       24.30      0.91 o 
   3   6   9        3.76        4.53      0.75 o 
  -6   7   9       26.47       29.87      0.95 o 
  -5   7   9        5.55        3.71      0.46 o 
  -4   7   9       47.29       40.62      1.17 o 
  -3   7   9        3.83        2.54      0.76 o 
  -2   7   9       64.50       62.46      1.87 o 
  -1   7   9       21.69       23.16      1.12 o 
   0   7   9        1.30        1.82      0.56 o 
   1   7   9        4.43        5.36      1.50 o 
   2   7   9       16.61       18.56      0.85 o 
  -5   8   9       55.85       52.47      1.44 o 
  -4   8   9       47.14       42.69      1.24 o 
  -3   8   9        5.05        4.09      0.53 o 
  -2   8   9       23.93       21.08      1.58 o 
  -1   8   9        8.44        8.63      2.31 o 
   0   8   9       47.90       48.68      1.75 o 
   1   8   9       12.88       13.25      1.03 o 
  -4   9   9        0.70        0.16      0.45 o 
  -3   9   9       12.36       12.76      1.00 o 
  -2   9   9        4.91        6.36      0.80 o 
  -1   9   9        7.67        8.19      0.91 o 
  -9   0  10       39.50       34.36      2.49 o 
  -8   0  10        8.86        9.32      1.47 o 
  -7   0  10      312.42      316.44      8.41 o 
  -6   0  10        0.39        0.48      0.90 o 
  -5   0  10      161.90      166.52      3.14 o 
  -4   0  10        0.88        1.09      0.60 o 
  -3   0  10        0.54       -0.01      0.69 o 
  -2   0  10       23.11       19.16      1.22 o 
  -1   0  10      386.80      399.74      9.79 o 
   0   0  10       27.41       29.21      1.57 o 
   1   0  10      560.95      572.97     13.97 o 
   2   0  10       45.92       48.73      2.23 o 
   3   0  10      180.04      182.41      5.60 o 
   4   0  10      120.91      122.16      4.38 o 
  -9   1  10        3.76        3.36      1.27 o 
  -8   1  10       72.95       73.95      2.77 o 
  -7   1  10        1.02        1.19      0.40 o 
  -6   1  10        6.17        5.46      0.48 o 
  -5   1  10       26.08       26.24      0.83 o 
  -4   1  10      234.71      226.13      2.84 o 
  -3   1  10      215.47      213.25      2.67 o 
  -2   1  10       84.61       87.90      1.95 o 
  -1   1  10       87.42       82.93      1.93 o 
   0   1  10        0.17        0.17      0.45 o 
   1   1  10        1.44        1.93      0.55 o 
   2   1  10        1.82        2.06      0.61 o 
   3   1  10       17.23       16.66      1.04 o 
   4   1  10        2.16        1.76      0.71 o 
  -9   2  10        4.31        2.95      0.97 o 
  -8   2  10        1.33        1.21      0.77 o 
  -7   2  10       49.12       41.84      1.18 o 
  -6   2  10       51.78       44.71      1.15 o 
  -5   2  10      116.69      115.04      2.02 o 
  -4   2  10       89.16       84.31      1.55 o 
  -3   2  10       65.24       58.77      0.99 o 
  -2   2  10      743.67      745.34     12.37 o 
  -1   2  10       85.15       77.06      3.00 o 
   0   2  10       69.03       59.62      1.64 o 
   1   2  10       87.15       82.22      2.10 o 
   2   2  10       80.07       80.40      2.17 o 
   3   2  10       50.35       52.97      1.80 o 
  -8   3  10       31.23       30.80      1.11 o 
  -7   3  10       48.63       45.80      1.26 o 
  -6   3  10       91.16       89.68      1.79 o 
  -5   3  10        0.87        1.58      0.41 o 
  -4   3  10      312.23      314.03      4.52 o 
  -3   3  10       47.14       42.96      1.02 o 
  -2   3  10      776.72      781.57     12.92 o 
  -1   3  10       69.40       62.51      1.63 o 
   0   3  10      623.20      633.16     10.76 o 
   1   3  10       15.99       13.91      0.88 o 
   2   3  10       35.95       37.55      1.83 o 
   3   3  10       63.74       62.76      1.99 o 
  -8   4  10        2.96        3.17      0.62 o 
  -7   4  10        0.49        0.47      0.53 o 
  -6   4  10      121.76      119.94      2.22 o 
  -5   4  10       24.94       24.42      0.89 o 
  -4   4  10        5.95        8.90      0.57 o 
  -3   4  10      464.14      475.30      6.59 o 
  -2   4  10      428.95      426.33     10.75 o 
  -1   4  10      371.63      388.48      6.84 o 
   0   4  10      218.62      224.23      4.33 o 
   1   4  10       16.79       14.86      0.91 o 
   2   4  10      221.55      223.57      4.55 o 
   3   4  10        8.70        8.52      0.92 o 
  -8   5  10        0.01        0.24      0.42 o 
  -7   5  10      198.94      201.12      2.95 o 
  -6   5  10      150.43      153.83      2.73 o 
  -5   5  10       92.64       86.04      1.75 o 
  -4   5  10      120.93      120.85      2.39 o 
  -3   5  10      454.19      480.95     15.82 o 
  -2   5  10      414.59      400.18     10.24 o 
  -1   5  10      264.09      264.63      6.15 o 
   0   5  10      500.13      509.94      8.91 o 
   1   5  10       12.67       12.53      0.87 o 
   2   5  10       49.98       49.04      1.69 o 
  -7   6  10        1.56        1.40      0.44 o 
  -6   6  10      119.16      117.98      2.00 o 
  -5   6  10       90.64       94.99      2.34 o 
  -4   6  10      348.54      361.49     13.22 o 
  -3   6  10      184.27      185.93      5.46 o 
  -2   6  10       38.69       38.89      2.06 o 
  -1   6  10        9.59       11.54      1.37 o 
   0   6  10        0.33        0.21      0.41 o 
   1   6  10       84.59       88.98      2.42 o 
   2   6  10       15.68       14.46      1.00 o 
  -6   7  10       12.59       15.08      0.84 o 
  -5   7  10       17.42       15.51      0.71 o 
  -4   7  10       12.71       11.43      0.89 o 
  -3   7  10        3.24        4.43      0.98 o 
  -2   7  10        2.25        4.78      1.04 o 
  -1   7  10       40.52       40.91      2.29 o 
   0   7  10       20.95       22.37      1.87 o 
   1   7  10       55.89       65.51      1.62 o 
  -5   8  10        0.65        0.76      0.46 o 
  -4   8  10       33.12       28.54      2.98 o 
  -3   8  10        3.71        4.21      0.70 o 
  -2   8  10       69.68       78.53      2.26 o 
  -1   8  10       13.62       11.28      0.95 o 
   0   8  10        3.41        4.03      0.77 o 
  -9   1  11      180.14      178.73      4.11 o 
  -8   1  11       47.43       41.64      1.69 o 
  -7   1  11        2.51        2.55      0.92 o 
  -6   1  11       23.20       20.43      0.78 o 
  -5   1  11        0.34        0.77      0.38 o 
  -4   1  11      401.33      400.40      4.79 o 
  -3   1  11        5.19        5.40      0.34 o 
  -2   1  11       41.79       36.79      2.04 o 
  -1   1  11       12.72       12.91      0.80 o 
   0   1  11        0.08       -0.03      0.50 o 
   1   1  11      470.37      477.59      8.47 o 
   2   1  11      347.71      342.60      6.48 o 
   3   1  11       37.09       35.02      3.59 o 
  -8   2  11       10.81       12.23      1.08 o 
  -7   2  11       44.28       41.12      1.17 o 
  -6   2  11      291.07      288.07      4.30 o 
  -5   2  11      105.66      103.70      1.89 o 
  -4   2  11      722.53      766.55     10.25 o 
  -3   2  11      323.03      345.48      6.02 o 
  -2   2  11       84.42       82.86      1.94 o 
  -1   2  11       61.60       63.52      3.05 o 
   0   2  11        7.67        7.82      1.21 o 
   1   2  11        1.20        0.91      0.56 o 
   2   2  11        1.30        1.71      0.63 o 
   3   2  11       11.00       11.38      1.50 o 
  -8   3  11        0.03        0.29      0.49 o 
  -7   3  11        7.65        6.75      0.59 o 
  -6   3  11       15.63       15.53      0.80 o 
  -5   3  11        2.06        2.91      0.80 o 
  -4   3  11     1466.12     1553.96     20.34 o 
  -3   3  11      177.15      176.80      3.46 o 
  -2   3  11      537.17      532.52      9.07 o 
  -1   3  11        6.89        7.42      0.68 o 
   0   3  11       70.96       65.76      1.80 o 
   1   3  11       41.90       41.53      1.49 o 
   2   3  11       21.87       21.98      1.19 o 
   3   3  11       22.11       23.72      1.32 o 
  -8   4  11       46.89       45.25      1.37 o 
  -7   4  11        1.05        1.51      0.46 o 
  -6   4  11       38.73       37.02      1.13 o 
  -5   4  11      237.81      240.88      3.73 o 
  -4   4  11      409.50      412.20      7.14 o 
  -3   4  11      106.92      102.45      3.45 o 
  -2   4  11      300.70      315.01      8.34 o 
  -1   4  11       13.93       11.94      0.94 o 
   0   4  11       14.15       13.62      0.87 o 
   1   4  11        0.20       -0.27      0.48 o 
   2   4  11       93.44       90.81      2.46 o 
  -7   5  11      132.12      128.02      2.47 o 
  -6   5  11      126.78      133.38      2.47 o 
  -5   5  11      312.00      320.73      7.77 o 
  -4   5  11        8.86        6.97      0.71 o 
  -3   5  11      156.06      162.19      4.90 o 
  -2   5  11        0.13        0.46      0.85 o 
  -1   5  11       91.69       90.53      3.43 o 
   0   5  11      108.53      106.51      2.53 o 
   1   5  11       12.90       16.90      1.06 o 
   2   5  11        5.09        7.23      1.57 o 
  -7   6  11       48.42       46.65      1.20 o 
  -6   6  11       25.88       26.31      1.05 o 
  -5   6  11      106.64      105.40      2.09 o 
  -4   6  11       66.70       68.08      2.80 o 
  -3   6  11        7.91        7.97      1.15 o 
  -2   6  11       10.61       13.64      1.40 o 
  -1   6  11       64.26       69.70      2.97 o 
   0   6  11       51.55       55.67      2.78 o 
   1   6  11        3.87        3.88      1.27 o 
  -6   7  11      162.02      163.18      2.60 o 
  -5   7  11       42.46       39.13      1.48 o 
  -4   7  11        1.47        1.67      0.85 o 
  -3   7  11       24.70       23.38      1.72 o 
  -2   7  11       92.65       97.16      3.67 o 
  -1   7  11      121.94      136.94      4.68 o 
   0   7  11        2.39        4.61      1.27 o 
  -4   8  11        0.36       -0.09      0.55 o 
  -3   8  11       58.60       51.30      1.80 o 
  -2   8  11       38.46       41.62      1.63 o 
  -1   8  11       59.40       64.23      2.08 o 
  -8   0  12       92.22       94.43      3.69 o 
  -7   0  12       57.41       55.84      2.55 o 
  -6   0  12      505.37      502.28     12.19 o 
  -5   0  12      335.21      337.51      8.33 o 
  -4   0  12      133.94      140.99      2.73 o 
  -3   0  12        1.39       -0.13      0.74 o 
  -2   0  12      273.81      226.90      6.06 o 
  -1   0  12      252.08      229.32      6.23 o 
   0   0  12      272.95      214.30      6.02 o 
   1   0  12      140.84      128.91      4.25 o 
   2   0  12       87.02       77.76      3.19 o 
  -8   1  12      117.89      122.27      4.76 o 
  -7   1  12       55.99       62.74      1.94 o 
  -6   1  12      226.82      232.13      4.45 o 
  -5   1  12      180.09      183.33      2.86 o 
  -4   1  12        4.54        4.72      0.44 o 
  -3   1  12        4.49        5.37      0.63 o 
  -2   1  12        0.73        2.37      0.58 o 
  -1   1  12       37.84       34.06      2.60 o 
   0   1  12       33.58       29.41      1.24 o 
   1   1  12        3.53        3.97      0.73 o 
   2   1  12        0.52        0.32      0.64 o 
  -8   2  12       43.09       46.71      1.79 o 
  -7   2  12        7.70        7.65      0.87 o 
  -6   2  12     1134.12     1181.13     15.70 o 
  -5   2  12      157.90      162.44      2.63 o 
  -4   2  12       65.18       64.91      1.66 o 
  -3   2  12       18.69       21.32      1.54 o 
  -2   2  12      124.86      107.09      2.38 o 
  -1   2  12       37.08       34.02      1.27 o 
   0   2  12      158.28      136.14      3.03 o 
   1   2  12        8.51        8.98      0.88 o 
   2   2  12        0.40       -0.35      0.60 o 
  -8   3  12       97.95       99.60      2.67 o 
  -7   3  12        9.83       10.50      0.90 o 
  -6   3  12      165.26      167.38      2.81 o 
  -5   3  12        4.17        3.75      0.48 o 
  -4   3  12       25.47       29.56      1.67 o 
  -3   3  12       35.84       32.86      1.87 o 
  -2   3  12        4.65        3.81      0.60 o 
  -1   3  12       37.68       34.21      1.25 o 
   0   3  12        0.42        0.78      0.57 o 
   1   3  12        0.43       -0.68      0.55 o 
   2   3  12       35.93       36.70      1.58 o 
  -8   4  12        8.70       10.09      0.93 o 
  -7   4  12       16.91       18.95      0.98 o 
  -6   4  12      356.55      358.77      5.32 o 
  -5   4  12      105.01      104.06      2.44 o 
  -4   4  12       41.38       42.40      1.40 o 
  -3   4  12       28.09       27.87      1.73 o 
  -2   4  12       12.84       10.94      1.29 o 
  -1   4  12        1.04        0.65      0.52 o 
   0   4  12        0.81        0.46      0.77 o 
   1   4  12       44.46       44.40      1.58 o 
  -7   5  12       52.43       55.63      1.49 o 
  -6   5  12        1.95        2.53      0.52 o 
  -5   5  12       53.32       57.01      2.46 o 
  -4   5  12       61.08       61.93      2.57 o 
  -3   5  12       54.77       53.62      2.45 o 
  -2   5  12       21.76       19.77      1.64 o 
  -1   5  12        8.50        8.64      1.31 o 
   0   5  12        5.56        4.56      1.14 o 
   1   5  12        0.00       -0.41      0.54 o 
  -6   6  12       16.81       18.40      1.65 o 
  -5   6  12       73.29       68.87      4.98 o 
  -4   6  12      100.90      116.00      4.00 o 
  -3   6  12      117.33      125.57      4.28 o 
  -2   6  12       20.47       20.38      1.63 o 
  -1   6  12       21.52       23.93      1.90 o 
   0   6  12        0.10        1.01      1.10 o 
  -5   7  12       42.04       40.99      2.21 o 
  -4   7  12       94.38       97.79      3.71 o 
  -3   7  12       12.29       12.72      1.40 o 
  -2   7  12       10.15        8.57      1.32 o 
  -1   7  12        0.03        1.27      0.99 o 
  -8   1  13      302.45      315.99      6.09 o 
  -7   1  13      188.41      190.26      3.97 o 
  -6   1  13      170.36      169.80      4.45 o 
  -5   1  13       41.97       41.72      1.27 o 
  -4   1  13      164.70      156.94      4.47 o 
  -3   1  13       40.41       32.77      1.22 o 
  -2   1  13       37.07       19.14      1.03 o 
  -1   1  13      128.60      105.58      2.51 o 
   0   1  13      110.77      103.67      2.58 o 
   1   1  13        6.52        9.64      1.10 o 
  -8   2  13      140.78      146.94      3.44 o 
  -7   2  13        0.00        0.46      0.65 o 
  -6   2  13      117.47      122.62      2.23 o 
  -5   2  13       17.35       16.91      1.47 o 
  -4   2  13       41.10       34.47      1.75 o 
  -3   2  13       51.55       45.74      2.16 o 
  -2   2  13       18.48       10.87      1.20 o 
  -1   2  13       17.44       14.88      0.92 o 
   0   2  13        5.27        3.71      0.69 o 
   1   2  13        2.60        2.42      0.74 o 
  -8   3  13      249.61      255.45      5.19 o 
  -7   3  13        1.33        2.08      0.48 o 
  -6   3  13        4.70        4.89      1.13 o 
  -5   3  13       68.62       68.14      1.83 o 
  -4   3  13       19.28       17.68      0.94 o 
  -3   3  13        8.17        8.07      1.14 o 
  -2   3  13       20.93       16.13      1.48 o 
  -1   3  13       53.13       52.36      1.63 o 
   0   3  13        0.12       -0.34      0.65 o 
   1   3  13       46.75       46.80      3.40 o 
  -7   4  13      168.66      177.14      3.08 o 
  -6   4  13        0.02        0.54      0.67 o 
  -5   4  13      130.57      132.67      4.21 o 
  -4   4  13       42.62       44.35      2.14 o 
  -3   4  13        4.85        5.23      1.06 o 
  -2   4  13       25.61       31.18      2.01 o 
  -1   4  13        0.37        0.59      1.00 o 
   0   4  13       67.21       65.42      2.07 o 
   1   4  13      112.31      120.87      3.00 o 
  -7   5  13       53.46       55.93      1.83 o 
  -6   5  13       27.41       29.17      1.75 o 
  -5   5  13       56.49       56.97      1.76 o 
  -4   5  13       10.30       13.69      1.33 o 
  -3   5  13        0.02        0.20      0.85 o 
  -2   5  13       60.00       65.10      2.87 o 
  -1   5  13        8.44       10.98      1.43 o 
   0   5  13        1.21        1.26      1.12 o 
  -6   6  13       20.03       21.64      1.21 o 
  -5   6  13        1.88        3.78      0.99 o 
  -4   6  13        0.71        3.71      1.00 o 
  -3   6  13       15.84       19.33      1.59 o 
  -2   6  13       20.75       23.11      1.75 o 
  -1   6  13       18.72       24.51      1.99 o 
  -4   7  13        3.18        5.42      1.10 o 
  -3   7  13        8.74       12.06      1.43 o 
  -8   0  14       38.97       42.58      2.33 o 
  -7   0  14       22.51       23.41      1.78 o 
  -3   0  14      141.41      123.95      3.85 o 
  -2   0  14       67.86       63.15      2.55 o 
  -1   0  14       11.01       15.21      1.45 o 
   0   0  14       14.43       13.64      1.49 o 
   1   0  14       30.15       29.56      2.14 o 
  -8   1  14       99.18      102.92      2.72 o 
  -7   1  14        0.00        0.12      0.65 o 
  -6   1  14        5.57        5.15      0.93 o 
  -4   1  14        6.14        5.93      0.90 o 
  -3   1  14       61.99       64.25      2.62 o 
  -2   1  14       54.01       48.56      1.60 o 
  -1   1  14        4.07        3.77      1.15 o 
   0   1  14        3.35        3.57      0.77 o 
   1   1  14        7.36        6.34      0.95 o 
  -8   2  14        0.07        0.42      0.70 o 
  -7   2  14       48.43       48.90      2.33 o 
  -6   2  14       25.12       25.25      1.65 o 
  -5   2  14       13.39       11.98      1.09 o 
  -4   2  14       48.15       40.81      1.96 o 
  -3   2  14        0.69        2.20      0.90 o 
  -2   2  14       36.22       33.21      2.00 o 
  -1   2  14      104.93      101.81      2.51 o 
   0   2  14      101.21      107.76      2.72 o 
  -7   3  14       14.26       16.87      1.47 o 
  -6   3  14       31.71       32.85      1.28 o 
  -5   3  14       19.58       19.46      1.40 o 
  -4   3  14        0.44        1.22      0.77 o 
  -3   3  14       32.73       29.85      1.89 o 
  -2   3  14        1.68        2.39      1.08 o 
  -1   3  14        7.53        8.41      1.34 o 
   0   3  14        8.47       12.04      0.98 o 
  -7   4  14       32.63       35.39      1.42 o 
  -6   4  14        0.00        0.06      0.47 o 
  -5   4  14        0.44        0.62      0.94 o 
  -4   4  14       18.07       22.03      1.63 o 
  -3   4  14        0.40        1.73      0.91 o 
  -2   4  14        0.11       -0.02      0.97 o 
  -1   4  14       22.73       19.95      1.78 o 
   0   4  14       25.68       24.69      2.01 o 
  -6   5  14        0.23        1.25      0.57 o 
  -5   5  14       35.81       39.29      2.13 o 
  -4   5  14        0.15        2.06      0.91 o 
  -3   5  14       10.74       12.22      1.42 o 
  -2   5  14        1.01        3.22      1.13 o 
  -1   5  14        1.28        2.01      1.10 o 
  -5   6  14        0.45        2.50      0.96 o 
  -4   6  14      214.71      234.93      6.91 o 
  -3   6  14       94.00      104.44      3.95 o 
  -2   6  14       16.14       19.54      1.75 o 
  -4   1  15        0.12       -0.09      0.67 o 
  -3   1  15        1.18        1.06      0.86 o 
  -2   1  15       12.98       12.24      0.93 o 
  -1   1  15      109.62      118.03      4.33 o 
   0   1  15       14.26       14.41      1.37 o 
  -7   2  15       73.09       77.05      3.02 o 
  -5   2  15       56.87       59.33      2.40 o 
  -4   2  15       23.48       23.27      1.57 o 
  -3   2  15        0.11       -0.46      0.82 o 
  -2   2  15        0.19       -0.09      0.97 o 
  -1   2  15        0.07        0.02      0.65 o 
  -7   3  15        3.75        7.36      1.17 o 
  -6   3  15        2.25        2.05      0.77 o 
  -5   3  15        0.66        0.98      0.71 o 
  -4   3  15       16.12       19.38      1.60 o 
  -3   3  15       37.58       33.05      2.04 o 
  -2   3  15       58.11       64.33      3.01 o 
  -1   3  15      187.19      236.50      7.05 o 
  -6   4  15       31.09       31.96      1.86 o 
  -5   4  15       42.76       49.58      2.34 o 
  -4   4  15        7.82        7.77      1.18 o 
  -3   4  15        0.14        0.75      0.94 o 
  -2   4  15       15.01       13.80      1.57 o 
  -5   5  15       80.79       97.80      3.65 o 
  -4   5  15        5.10        6.19      1.18 o 
  -3   5  15       20.30       28.06      2.01 o 
  -2   0  16        0.80        1.26      0.94 o 
  -3   1  16        6.40        9.82      1.31 o 
  -2   1  16        2.11        4.46      1.22 o 
  -4   2  16        0.18        2.01      0.92 o 
  -3   2  16        8.39       12.18      1.35 o 
  -2   2  16       27.77       47.32      2.53 o 
  -5   3  16       15.27       16.93      1.45 o 
  -4   3  16        0.39        0.75      0.89 o 
  -3   3  16       46.71       54.94      2.67 o 
  -4   4  16        0.01        0.42      0.94 o 
                                                 
